# Supplementary material for: Morphology and surface chemistry engineering toward pH-universal catalysts for hydrogen evolution at high current density
Source: Nat Commun. 2019 Jan 17;10:269. doi: 10.1038/s41467-018-07792-9 (PMC6336864; doi:10.1038/s41467-018-07792-9)
Supplement: Supplementary file 6 — Source Data [file 41467_2018_7792_MOESM6_ESM.xlsx]

## Sheet: Description
This Excel file contains raw data for Figures 2c, 2d, 3a, and 3b.

## Sheet: Figure 2c
	Figure 2c
	Pt foil		0-10mA (mV dec-1)	10-50mA (mV dec-1)	50-100mA (mV dec-1)	100-200mA (mV dec-1)	200-500mA (mV dec-1)	500-1000mA (mV dec-1)
		Raw data	55.8	125	229.4	334.5	504.9	662.5
			63.4	155.9	263.5	264.8	472.9	720.9
			65.7	195.7	256.7	331.1	584.3	725
		Average	61.6333	158.867	249.867	310.133	520.7	702.8
		Standard deviation	4.23031	28.9393	14.736	32.0855	46.831	28.5455
	MoS2		0-10mA (mV dec-1)	10-50mA (mV dec-1)	50-100mA (mV dec-1)	100-200mA (mV dec-1)	200-500mA (mV dec-1)	500-1000mA (mV dec-1)
		Raw data	99	96.8	142.1	247.7	556.2	1059.1
			77.2	92.2	130.6	226.6	515.9	962.5
			84.9	81.4	118.3	200.3	461	880.7
		Average	87.0333	90.1333	130.333	224.867	511.033	967.433
		Standard deviation	7.8174	5.58987	8.41616	16.792	33.79	63.1462
	MoS2/Mo2C		0-10mA (mV dec-1)	10-50mA (mV dec-1)	50-100mA (mV dec-1)	100-200mA (mV dec-1)	200-500mA (mV dec-1)	500-1000mA (mV dec-1)
		Raw data	46.8	60.5	56.8	56.1	65.4	69.8
			32.6	63.9	67.4	58.8	61.2	65.4
			54.1	57.2	56.7	59	59.7	61.3
		Average	44.5	60.5333	60.3	57.9667	62.1	65.5
		Standard deviation	7.73078	2.3689	4.34799	1.14528	2.08926	3.00583

## Sheet: Figure 2d
Figure 2d
		Pt foil (degree)	MoS2 (degree)	MoS2/Mo2C (degree)
	Raw data	84.6	55.8	0
		80.9	52.3	2
		81.3	53.4	1
	Average	82.2667	53.8333	1
	Standard deviation	1.65798	1.46135	0.816497

## Sheet: Figure 3a
	Figure 3a
		Pt foil		0.5 M H2SO4 (mV)	1.0 M KOH (mV)
			Raw data	670	841
				603	850
				637	802
			Average	636.667	831
			Standard deviation	27.3537	20.8327
		MoS2		0.5 M H2SO4 (mV)	1.0 M KOH (mV)
			Raw data	532	885
				534	760
				581	710
			Average	549	785
			Standard deviation	22.6421	73.598
		MoS2/Mo2C		0.5 M H2SO4 (mV)	1.0 M KOH (mV)
			Raw data	217	247
				242	223
				237	202
			Average	232	224
			Standard deviation	10.8012	18.3848

## Sheet: Figure 3b
	Figure 3b
		Pt foil		0.5 M H2SO4 (mV dec-1)	1.0 M KOH (mV dec-1)
			Raw data	28.6	55.8
				34.4	63.4
				25.2	65.7
			Average	29.4	61.6333
			Standard deviation	3.79825	4.23031
		MoS2		0.5 M H2SO4 (mV dec-1)	1.0 M KOH (mV dec-1)
			Raw data	92.2	99
				74	77.2
				64.4	84.9
			Average	76.8667	87.0333
			Standard deviation	9.98432	7.8174
		MoS2/Mo2C		0.5 M H2SO4 (mV dec-1)	1.0 M KOH (mV dec-1)
			Raw data	39	46.8
				47.9	32.6
				71.6	54.1
			Average	52.8333	44.5
			Standard deviation	13.7585	7.73078
